# Supplementary material for: Increased expression of SPRR1A is associated with a poor prognosis in pancreatic ductal adenocarcinoma
Source: PLoS One. 2022 May 26;17(5):e0266620. doi: 10.1371/journal.pone.0266620 (PMC9135243; doi:10.1371/journal.pone.0266620)
Supplement: S1 Table — (XLSX) [file pone.0266620.s007.xlsx]

## Sheet: S1 Table
Table S1, All data of 86 patients analyzed in the current study
Case No.	Age (years)	Age 1 ; ≥ 65 0 ; < 65	Gender 1 ; Male 2 ; Female	BMI 1 ; ≥ 24 0 ; < 24	T 1 ; T3,T4 0 ; T2,T1	N 1 ; N1,N2 0 ; N0	stage 1 ; III 0 ; II	Neoadjvant chemotherapy 1 ; Present 0 ; Absent	adjvant chemotherapy Present ; 1 Absent ; 0	Overall Survival (months)	cencor (OS) 1；Dead 0 ; Alive	Reccurence-Free Survival (months)	cencor (RFS) 1；Dead 0 ; Alive	Histological grade 1；Poorly 0 ; Well or moderately	R 1 ; R1,R2 0 ; R0	CY 1 ; CY1 0 ; CY0	CEA 1 ; > 5 0 ; ≤ 5	CA19-9 1 ; > 37 0 ; ≤ 37	KRAS wild：0 mutant：1	TP53 wild：0 mutant：1	SMAD4 wild：0 mutant：1	CDKN2A wild：0 mutant：1	SPRR1a expression 1；high 0；low
1	51	0	1	1	0	1	0	0	0	10.5333	1	3.53333	1	1	0	0	0	1	1	0	1	0	1
2	69	1	1	1	1	1	0	0	1	44.8333	0	44.8333	0	0	0	0	1	0	1	0	0	1	0
3	78	1	0	0	0	1	0	0	0	11.9	1	2.76667	1	1	1	0	0	1	1	0	1	1	1
4	67	1	0	0	0	1	0	1	0	16.4333	1	9.53333	1	0	0	0	0	1	1	0	0	1	1
5	61	0	1	0	1	1	0	1	0	39.7	0	31.0333	1	0	0	0	0	1	1	1	1	1	1
6	55	0	0	0	1	1	0	1	1	22.6	1	8.7	1	0	0	0	0	0	1	1	1	0	1
7	67	1	1	0	1	1	0	0	0	19.2	1	2.03333	1	0	0	0	0	0	0	0	1	0	1
8	62	0	1	0	0	1	0	0	0	33.3	1	30.9	1	0	0	0	0	1	1	1	0	0	1
9	80	1	0	0	0	1	0	0	1	40.8	0	39.8	1	0	0	0	1	1	1	0	0	0	0
10	59	0	1	0	1	1	0	0	1	22.5667	1	12.3333	1	0	1	0	0	1	0	0	0	1	0
11	50	0	1	1	1	1	0	0	1	14.5333	1	4.86667	1	0	1	0	1	1	1	1	1	1	0
12	53	0	0	0	2	1	0	0	1	55.6	0	55.6	0	0	0	0	0	1	1	0	0	0	1
13	79	1	1	0	1	1	0	1	0	14.2333	1	10.3	1	0	0	0	0	1	1	1	1	1	1
14	68	1	0	0	1	1	0	0	0	44.3	0	32.3	1	0	0	0	0	0	1	1	1	1	1
15	65	1	0	1	1	1	0	0	1	51.8667	0	31.1	1	0	1	0	0	0	1	0	0	1	0
16	51	0	1	1	1	0	0	0	1	53.6333	0	53.6333	0	0	1	0	0	1	1	1	0	0	0
17	62	0	1	0	0	1	1	0	1	16.0333	1	8.06667	1	0	0	0	0	1	1	1	0	1	0
18	80	1	1	0	1	0	0	0	1	28.8	0	25.5	1	0	0	0	0	1	1	1	1	1	0
19	74	1	0	0	1	0	0	0	1	11.5333	1	10.5	1	0	0	0	0	1	0	0	0	1	0
20	76	1	0	0	1	0	0	0	0	44.6333	0	44.6333	0	0	0	0	1	1	1	1	1	0	0
21	76	1	0	0	1	0	0	0	1	19.1667	1	5.4	1	0	0	0	0	1	1	1	1	0	0
22	72	1	1	0	1	0	0	0	1	43.7667	0	43.7667	0	0	0	0	1	1	1	1	0	1	0
23	80	1	1	0	1	1	0	0	1	14.7	1	13.9667	1	1	1	0	0	1	1	0	0	1	0
24	77	1	1	0	1	1	0	0	1	29.6333	1	13.8667	1	0	0	0	0	1	1	1	0	1	1
25	71	1	1	1	1	0	1	0	0	12.1667	1	3.63333	1	0	0	0	1	1	1	1	1	0	0
26	70	1	0	0	1	1	0	0	0	10.5667	1	2.86667	1	0	0	0	0	1	1	1	0	1	0
27	55	0	1	0	1	0	0	0	1	20.5667	0	8.76667	1	0	0	0	0	0	1	1	0	1	0
28	73	1	1	0	1	1	0	0	1	33.5667	1	15.4333	1	0	0	0	0	1	1	1	1	1	0
29	51	0	1	1	1	0	0	0	1	11.4	0	11.4	0	0	0	0	0	0	1	1	0	1	0
30	70	1	0	0	1	1	0	0	1	39.0667	0	39.0667	0	1	0	0	0	1	1	1	1	1	0
31	66	1	1	0	0	1	0	1	1	15.1333	1	6.63333	1	0	0	0	1	1	1	0	1	1	1
32	72	1	1	0	0	1	1	0	1	11.3	1	10.1111	1	0	0	0	1	1	1	0	1	1	0
33	72	1	1	0	0	1	1	0	0	7.73333	1	5.26667	1	0	1	0	0	0	1	0	0	1	0
34	79	1	0	0	0	1	1	0	0	18.1667	1	11.2667	1	0	0	0	0	1	1	1	0	1	1
35	61	0	0	1	0	1	1	0	1	54.4333	0	54.4333	0	0	0	0	0	1	1	0	1	1	0
36	79	1	1	0	1	1	0	0	1	20.8	1	20.8	0	0	0	0	1	1	1	0	0	1	1
37	73	1	0	0	1	1	0	0	1	58.6667	0	58.6667	0	0	0	0	1	0	1	0	1	1	0
38	84	1	1	0	1	1	0	0	0	61.7667	1	61.7667	0	0	0	0	1	1	1	1	1	1	0
39	73	1	0	0	0	1	1	1	1	17.5333	1	7.1	1	0	0	0	0	1	1	1	0	0	0
40	55	0	1	1	0	1	1	1	1	16.0333	1	7.56667	1	0	0	0	0	1	1	1	1	1	1
41	67	1	1	0	1	1	0	0	1	62.4	0	55.2	0	1	0	0	0	0	1	0	1	1	1
42	58	0	0	0	0	1	0	0	1	39	1	25.8667	1	0	0	0	0	1	1	1	1	1	1
43	51	0	0	0	0	1	0	1	1	24.7	0	24.7	0	1	0	0	1	1	1	1	0	0	1
44	51	0	1	1	1	1	0	0	1	19.5667	1	10.9333	1	0	0	0	0	1	1	1	1	1	1
45	78	1	1	0	0	1	0	0	0	21.9667	1	18.2667	1	0	1	0	1	0	1	1	0	0	0
46	73	1	0	1	1	1	0	0	1	26.8	1	12.6333	1	0	0	0	0	1	1	1	0	1	0
47	67	1	1	0	1	0	1	1	0	36.9667	1	3.8	1	0	0	0	0	0	1	0	0	1	0
48	66	1	1	1	0	1	0	0	1	24.4333	1	13.5667	1	0	1	0	0	1	1	1	1	0	1
49	40	0	1	0	0	1	0	0	1	26.8333	1	10.9667	1	0	0	0	0	0	1	1	1	1	0
50	78	1	1	0	1	0	0	0	0	17.0667	1	8.76667	1	0	1	0	0	1	1	1	0	0	0
51	74	1	1	0	0	1	0	0	0	27.5	1	13.9	1	0	0	0	0	1	1	1	0	1	0
52	69	1	1	1	0	1	0	0	0	37.6	1	18.4667	1	0	0	0	1	1	1	1	0	0	0
53	68	1	1	0	1	0	0	0	1	69.5	1	52	1	0	0	0	0	0	1	1	0	1	1
54	52	0	1	0	1	1	0	0	1	41.8	1	9.8	1	0	0	0	1	1	1	1	0	0	1
55	73	1	0	1	1	1	0	0	1	33.6667	1	24.9	1	0	0	0	0	1	1	1	0	1	0
56	80	1	1	0	1	0	0	0	1	15.1	1	12.6	1	0	1	0	0	1	1	0	0	1	0
57	65	1	0	0	0	1	0	0	1	16.1333	1	6.16667	1	1	0	0	0	1	1	0	0	1	1
58	82	1	0	0	0	1	0	0	1	6.96667	1	4.23333	1	0	0	0	0	1	1	1	1	1	0
59	77	1	0	0	0	1	0	0	1	57.0333	1	57.0333	0	0	0	0	0	0	1	1	0	1	0
60	65	1	0	0	0	1	0	0	0	30.9333	1	18.1667	1	0	0	0	0	1	1	1	0	0	0
61	69	1	0	0	0	1	0	0	1	23.6667	1	6.4	1	1	1	0	0	1	1	1	0	1	1
62	81	1	1	0	1	1	1	0	0	2.03333	1	1.66667	1	0	1	0	1	1	0	1	0	1	0
63	61	0	1	0	0	1	1	0	1	87.8	0	87.8	0	0	0	0	1	1	1	1	0	1	0
64	59	0	1	1	0	1	0	0	1	50.9333	1	26.4333	1	0	0	0	0	0	1	1	0	1	0
65	72	1	1	0	0	1	1	0	1	29.1667	0	7.5	1	0	0	0	1	1	1	1	1	1	0
66	52	0	1	0	0	1	1	0	1	27.5333	0	16.0667	1	0	0	0	1	1	1	1	0	1	1
67	64	0	1	0	0	1	0	0	1	22.1667	1	6.76667	1	0	1	0	0	1	0	1	1	1	1
68	65	1	0	0	1	0	0	0	1	25.9667	1	20.0667	1	0	0	0	0	1	1	1	0	0	1
69	66	1	1	0	1	1	0	1	0	61.6333	0	61.6333	0	0	0	0	0	1	1	0	0	0	0
70	85	1	0	0	0	1	0	0	1	35.5333	1	19.6	1	0	0	0	0	1	1	1	1	0	0
71	65	1	0	0	1	1	0	0	1	8.16667	1	6.6	1	0	1	0	0	1	1	1	1	1	0
72	70	1	1	0	1	1	0	0	1	17.3667	1	10.9667	1	0	1	0	1	1	1	0	1	1	1
73	77	1	1	0	1	0	0	0	1	45.8667	1	22.4	1	0	0	0	0	0	1	0	0	0	0
74	63	0	0	0	1	1	0	1	1	48.9667	1	29.8333	1	1	0	0	0	1	1	1	0	1	0
75	58	0	1	0	1	0	0	0	1	21.4	1	8.96667	1	0	0	0	0	1	1	1	1	1	1
76	65	1	1	0	0	1	1	0	1	22.8667	1	7.4	1	0	0	0	0	1	1	1	0	0	1
77	74	1	0	1	0	1	0	0	0	9.3	1	6.86667	1	0	1	0	1	1	1	1	1	1	1
78	78	1	1	1	1	1	0	0	1	15.2333	1	8.13333	1	0	0	0	1	0	1	1	1	0	0
79	67	1	0	0	0	1	0	0	1	42.0667	1	19.8	1	1	0	0	1	1	1	0	0	1	0
80	75	1	0	0	1	0	0	0	1	51.9333	1	26.2	1	0	0	0	0	1	1	0	0	0	0
81	69	1	1	0	1	1	0	1	1	17.9	1	11.7	1	0	0	0	1	0	1	1	0	1	1
82	72	1	0	0	1	1	0	0	0	22.8	1	15.5333	1	0	0	0	1	1	1	0	1	1	0
83	71	1	0	0	1	1	0	1	0	36.0667	1	16.2	1	0	0	0	0	0	1	1	0	0	0
84	65	1	1	0	0	1	0	0	1	22.0667	1	10.7	1	0	1	0	0	1	1	0	0	1	1
85	62	0	1	0	0	1	0	0	0	14.0667	1	4.5	1	0	1	0	0	1	1	1	0	0	0
86	58	0	0	1	1	1	0	0	1	33.3667	1	7.73333	1	0	0	0	1	0	1	1	1	0	0
