# Supplementary material for: Increased expression of SPRR1A is associated with a poor prognosis in pancreatic ductal adenocarcinoma
Source: PLoS One. 2022 May 26;17(5):e0266620. doi: 10.1371/journal.pone.0266620 (PMC9135243; doi:10.1371/journal.pone.0266620)
Supplement: S2 Table — (XLSX) [file pone.0266620.s008.xlsx]

## Sheet: S2 Table
Table S2, TCGA-PAAD data analyzed in the current study.
case_ID	overall_survival (month, day/30)	cencor (OS) 1 ; Dead 0 ; Alive	SPRR1A (FPKM)	SPRR1A 2 ; High 1 ; Moderate 0 ; Low	KRT5 (FPKM)
TCGA-2J-AABP	15.4333	0	0	0	0.215734
TCGA-HV-A7OP	32.6	0	0	0	0.00712198
TCGA-US-A776	40.5333	0	0	0	0.00475574
TCGA-2L-AAQM	46.1	0	0	0	0.0653403
TCGA-3A-A9IN	69.4667	0	0	0	0.0360801
TCGA-3A-A9IS	33.2667	0	0	0	0.0284371
TCGA-3A-A9IO	64.7333	0	0	0	0.0236309
TCGA-3A-A9IV	36.7667	0	0	0	0.0234737
TCGA-3A-A9IJ	61.8	0	0	0	0.00524518
TCGA-3A-A9IR	51.4	0	0	0	0
TCGA-HZ-7289	22.0333	1	0	0	0.0394542
TCGA-IB-AAUP	14.3667	0	0	0	18.9529
TCGA-F2-6880	9.63333	0	0	0	0.357267
TCGA-HZ-A49H	16.3667	0	0	0	8.79902
TCGA-IB-7893	3.9	1	0	0	7.73608
TCGA-F2-A44H	19.5333	0	0	0	0.410267
TCGA-IB-8127	17.4	0	0	0	12.8507
TCGA-IB-7651	20.1	1	0	0	0.618718
TCGA-HZ-8003	19.8667	1	0	0	0.11614
TCGA-IB-8126	15.4	0	0.0644713	0	0.150063
TCGA-IB-A6UG	1.36667	1	0.0742499	0	1.61146
TCGA-IB-A6UF	22.2	0	0.076807	0	3.60449
TCGA-FB-AAPY	35.3	1	0.0824356	0	9.739
TCGA-HZ-A49I	10.2667	1	0.0909117	0	1.91016
TCGA-HZ-8002	12.2	1	0.126813	0	8.71142
TCGA-IB-7897	16.2	1	0.128386	0	4.21592
TCGA-HZ-7918	32.3	0	0.132563	0	3.89025
TCGA-IB-A5ST	21.1667	0	0.149658	0	0.291855
TCGA-XN-A8T3	31.7	0	0.17259	0	268.76
TCGA-HZ-A9TJ	20.1	0	0.175474	0	1.20322
TCGA-HZ-8005	4	1	0.198775	0	96.5889
TCGA-HZ-8637	17.2333	1	0.206798	0	0.5659
TCGA-HZ-8519	15.1333	0	0.209738	0	1.15317
TCGA-LB-A8F3	12.6333	0	0.212129	0	5.60917
TCGA-FB-AAPP	16.1667	1	0.249124	0	0
TCGA-US-A774	23.1667	1	0.275411	0	1.52897
TCGA-IB-AAUU	8.16667	0	0.292234	0	0.859441
TCGA-2J-AABT	10.6333	0	0.299864	0	0.289245
TCGA-IB-AAUV	13.4667	0	0.303133	0	15.0381
TCGA-3A-A9IL	91.3667	0	0.337418	0	1.20989
TCGA-3A-A9I7	44.1	0	0.339149	0	51.8229
TCGA-2J-AABI	32.3	0	0.356211	0	449.438
TCGA-M8-A5N4	19.4667	0	0.361564	0	0.102353
TCGA-XD-AAUH	13.1667	0	0.36839	0	0.104286
TCGA-IB-AAUT	9.56667	0	0.390268	0	15.7003
TCGA-HZ-7922	0.133333	0	0.402997	0	0.350697
TCGA-IB-7649	15.5667	1	0.432111	0	2.91539
TCGA-FB-AAPS	7.6	0	0.486867	0	2.84838
TCGA-Q3-A5QY	13.8667	0	0.493675	0	4.36336
TCGA-PZ-A5RE	15.6667	1	0.515171	0	4.46018
TCGA-2J-AABF	23.0333	1	0.559905	0	3.5692
TCGA-IB-7645	50.0667	1	0.563007	0	0.451573
TCGA-IB-AAUQ	6.1	1	0.604327	0	45.6963
TCGA-IB-7886	4.1	1	0.746383	0	3.20065
TCGA-3A-A9I9	21.1333	1	0.757499	0	1.81556
TCGA-HV-A5A6	67.8667	1	0.804129	0	0.185482
TCGA-3E-AAAY	76.1667	0	0.819761	0	3.1612
TCGA-F2-7273	19.7333	1	0.862052	0	2.72233
TCGA-F2-6879	11.1333	1	0.870956	1	4.97943
TCGA-L1-A7W4	9.26667	1	0.872513	1	15.5607
TCGA-3A-A9IX	34.5667	0	0.899527	1	3.62158
TCGA-XN-A8T5	24	0	0.904199	1	0.0884818
TCGA-IB-AAUO	7.96667	1	0.916939	1	412.046
TCGA-US-A779	17.0333	1	1.07346	1	0.722037
TCGA-F2-7276	7.2	1	1.12376	1	28.0228
TCGA-US-A77J	18.9333	1	1.18759	1	23.8695
TCGA-HZ-A77P	11	0	1.26183	1	8.37636
TCGA-2J-AABV	21.7333	1	1.30114	1	0.13447
TCGA-IB-A5SS	15.3333	1	1.42037	1	12.5652
TCGA-IB-7891	30.4333	1	1.51917	1	2.28946
TCGA-IB-AAUW	7.66667	1	1.62699	1	20.2355
TCGA-HZ-8315	9.96667	1	1.6491	1	2.04518
TCGA-HZ-A4BK	21.9	0	1.65327	1	4.71656
TCGA-IB-A7M4	16.1	0	1.67271	1	220.792
TCGA-US-A77E	14.3333	1	1.70016	1	6.43055
TCGA-3A-A9IB	7.46667	1	1.94698	1	8.77116
TCGA-HV-A5A5	9.63333	0	2.0535	1	6.48842
TCGA-Z5-AAPL	15.5667	0	2.13472	1	1.41964
TCGA-2J-AABA	20.2333	1	2.20186	1	0.567907
TCGA-IB-A5SQ	7.3	1	2.20981	1	0.263134
TCGA-2L-AAQE	22.8	1	2.23222	1	0.200605
TCGA-HZ-7919	19.7667	1	2.23945	1	2.76208
TCGA-FB-A7DR	11.7667	1	2.27998	1	0.911466
TCGA-OE-A75W	8.9	1	2.37216	1	12.5206
TCGA-H6-8124	13.0667	0	2.38374	1	9.40265
TCGA-HZ-A4BH	6.46667	0	2.53437	1	10.0133
TCGA-IB-AAUS	7.5	0	2.77831	1	5.52673
TCGA-FB-A4P6	25.5667	0	2.78448	1	7.52451
TCGA-XD-AAUG	14	0	2.86906	1	1.1087
TCGA-2L-AAQL	9.73333	1	2.87244	1	4.28069
TCGA-2J-AABU	9.23333	1	2.97134	1	2.19631
TCGA-IB-7890	19.9333	1	3.17041	1	8.78573
TCGA-2J-AAB9	20.9	1	3.49221	1	6.35
TCGA-IB-7885	41.9	0	3.52851	1	5.43
TCGA-YY-A8LH	67.2	0	3.57316	1	1.38614
TCGA-HZ-7924	28	0	3.88887	1	0.01946
TCGA-IB-7644	13.1333	1	3.91472	1	0.344773
TCGA-IB-A7LX	8.33333	1	4.07256	1	173.547
TCGA-RL-AAAS	0.3	0	4.09562	1	13.0214
TCGA-FB-AAQ1	4.1	1	4.48809	1	3.70999
TCGA-FB-A78T	12.5	1	4.75837	1	0.47156
TCGA-IB-AAUN	4.8	1	4.91867	1	9.58084
TCGA-US-A77G	0.4	1	4.99167	1	0.224296
TCGA-IB-AAUM	0.266667	0	5.02254	1	0.534696
TCGA-FB-AAPZ	23.8667	0	5.33154	1	23.6911
TCGA-RB-AA9M	9.53333	0	5.33992	1	1.73316
TCGA-F2-A7TX	3.16667	1	5.67986	1	160.199
TCGA-IB-7646	4.83333	1	6.45094	1	48.9373
TCGA-2J-AAB6	9.76667	1	6.60827	1	94.1159
TCGA-3A-A9IZ	10.2667	1	7.34555	1	21.438
TCGA-FB-AAQ0	15.7667	1	7.35626	1	0.00600994
TCGA-HZ-7923	10.4667	0	7.50674	1	10.5054
TCGA-3A-A9J0	24.7667	0	7.88234	1	0.253205
TCGA-H6-A45N	14.0333	1	8.04402	1	5.80249
TCGA-2J-AABK	16.1333	0	8.05946	1	53.1966
TCGA-H8-A6C1	22.3667	0	8.15299	1	5.73257
TCGA-IB-7889	16.0333	1	8.20092	1	1.57945
TCGA-HZ-8317	12.6	1	8.26477	1	1.88667
TCGA-2J-AABO	14.6667	0	8.42826	2	21.9472
TCGA-FB-AAQ3	1.03333	1	8.67158	2	2.16208
TCGA-3A-A9IC	24.6	1	8.79502	2	5.58808
TCGA-IB-7888	44.4	1	9.73536	2	0.145817
TCGA-HZ-A49G	22	0	10.5345	2	1.02469
TCGA-Q3-AA2A	3.16667	0	10.8414	2	0.552784
TCGA-XD-AAUI	12.2	1	11.9012	2	1.19369
TCGA-3A-A9I5	59.8	0	12.1146	2	0.34124
TCGA-3A-A9IU	15.2667	1	12.5589	2	2.48302
TCGA-HZ-A77Q	1.1	0	14.4824	2	0.675945
TCGA-2J-AAB4	24.3	0	14.5823	2	2.92124
TCGA-2J-AABH	42.9	0	14.8034	2	7.85382
TCGA-3A-A9IH	34.0333	0	14.8085	2	7.62085
TCGA-IB-A5SO	12.1667	1	15.2344	2	3.738
TCGA-FB-A545	24.4	1	15.2626	2	10.1885
TCGA-XD-AAUL	16.6	0	16.3114	2	9.89224
TCGA-2J-AABR	14.6	0	17.5835	2	68.8536
TCGA-IB-A5SP	16.0667	0	18.0722	2	0.14404
TCGA-S4-A8RP	23.4	1	20.34	2	2.00326
TCGA-HZ-A8P1	0.233333	0	21.2731	2	0.98382
TCGA-YB-A89D	11.6667	0	21.7844	2	23.2076
TCGA-HZ-7925	20.4667	1	22.1958	2	0.94175
TCGA-FB-AAQ6	8.13333	1	22.2669	2	0.11006
TCGA-LB-A7SX	13.1	1	23.6166	2	22.1653
TCGA-HZ-8636	18.1667	1	24.1917	2	4.97935
TCGA-FB-A4P5	5.96667	1	25.0352	2	4.6283
TCGA-S4-A8RM	24.5667	0	25.2097	2	0.0985579
TCGA-HZ-7920	7.86667	1	25.5318	2	1.21407
TCGA-F2-A44G	7.76667	1	25.6882	2	1.05123
TCGA-IB-AAUR	11.2667	0	26.1604	2	6.74638
TCGA-FB-A5VM	16.6	1	26.956	2	462.433
TCGA-2J-AAB1	2.2	1	27.2256	2	0.735455
TCGA-HZ-A77O	5.33333	1	28.0913	2	73.4936
TCGA-HV-A5A4	7.73333	0	29.1083	2	44.5988
TCGA-2J-AAB8	2.66667	0	31.3524	2	1.59615
TCGA-F2-A8YN	17.2333	0	32.7071	2	63.6862
TCGA-LB-A9Q5	10.4333	1	33.1274	2	0.191563
TCGA-HZ-8001	23.5333	0	33.9142	2	80.4971
TCGA-S4-A8RO	17.5	0	36.1883	2	34.756
TCGA-RB-A7B8	15.5333	1	36.6748	2	0.048628
TCGA-HZ-7926	17.2667	1	37.5231	2	0.366117
TCGA-HZ-8638	5.03333	1	38.2383	2	0.157889
TCGA-YH-A8SY	12.9333	0	38.8638	2	58.5835
TCGA-FB-AAQ2	5.1	1	40.5016	2	7.0078
TCGA-2L-AAQJ	13.1333	1	40.9458	2	0.125885
TCGA-IB-7652	37.2	0	50.2202	2	2.57742
TCGA-IB-7887	3.66667	1	57.1552	2	13.6141
TCGA-FB-AAPU	12.7	1	60.441	2	0.014723
TCGA-HV-A5A3	4.26667	1	64.1847	2	231.592
TCGA-2J-AABE	22.5333	0	66.4699	2	1.95865
TCGA-FB-AAPQ	37.6667	1	69.3115	2	0.235924
TCGA-3E-AAAZ	72.7333	1	79.0888	2	0.0492229
TCGA-HV-AA8X	17.7333	1	86.8102	2	0.231204
TCGA-HV-A7OL	8.4	0	111.567	2	12.9699
TCGA-HZ-A8P0	0	0	114.972	2	1.95973
TCGA-2L-AAQI	3.43333	1	126.501	2	9.46967
TCGA-HV-AA8V	30.6667	0	136.671	2	1.57747
TCGA-2L-AAQA	4.76667	1	153.585	2	0.782375
TCGA-IB-7654	15.8667	1	291.364	2	0.24535
