# Supplementary material for: Increased expression of SPRR1A is associated with a poor prognosis in pancreatic ductal adenocarcinoma
Source: PLoS One. 2022 May 26;17(5):e0266620. doi: 10.1371/journal.pone.0266620 (PMC9135243; doi:10.1371/journal.pone.0266620)
Supplement: S3 Table — (XLSX) [file pone.0266620.s009.xlsx]

## Sheet: S3 Table
Table S3, Primer sequences used in RT-PCR
Primer name	Sequence (5' to 3')		Size (bp)
endogenous SPRR1A	Fwd	GGG ACC ACA CAG CCC ATT C	149
	Rev	GAG GCT GGC AAG GTT GTT TC
total SPRR1A	Fwd	ATT CTC AGC AGC AGA AGC AG	236
	Rev	TGC TGG AGT GAC CGT TGA AG
CDH1	Fwd	CCC GGG ACA ACG TTT ATT A	72
	Rev	GCT GGC TCA AGT CAA AGT CC
CDH2	Fwd	AGC ACA GTG GCC ACC TAC AAA G	162
	Rev	CAG CTC CTG GCC CAG TTA CA
VIM	Fwd	AAA GTG TGG CTG CCA AGA AC	74
	Rev	AGC CTC AGA GAG GTC AGC AA
SNAI1	Fwd	CAA TCG GAA GCC TAA CTA CAG C	149
	Rev	AGT CCC AGA TGA GCA TTG GC
RREB1	Fwd	TTC AAT TCC TGC TGG CTT CC	132
	Rev	TCG CAG ACA AAA CGG TGT TG
ACTB	Fwd	CCT GGC ACC CAG CAC AAT	70
	Rev	GCC GAT CCA CAC GGA GTA CT
SPRR1A, small proline-rich protein 1A; CDH1, cadherin 1; CDH2, cadherin 2; VIM, vimentin;
SNAI1, snail family transcriptional repressor 1; RREB1, ras responsive element binding protein 1;ACTB, β-actin
