# Supplementary material for: Increased expression of SPRR1A is associated with a poor prognosis in pancreatic ductal adenocarcinoma
Source: PLoS One. 2022 May 26;17(5):e0266620. doi: 10.1371/journal.pone.0266620 (PMC9135243; doi:10.1371/journal.pone.0266620)
Supplement: S4 Table — (XLSX) [file pone.0266620.s010.xlsx]

## Sheet: S4 Table
Table S4, Ensemble ID List of differentially expressed entities in the high-SPRR1A-expression group compared to the low-SPRR1A-expression group.
Upregulated entities (fold change > 3, p < 0.05)	Downregulated entities (fold change > 5, p < 0.05)
ENSG00000169474	ENSG00000211928
ENSG00000163209	ENSG00000248349
ENSG00000184148	ENSG00000274479
ENSG00000224308	ENSG00000260670
ENSG00000169469	ENSG00000227391
ENSG00000234262	ENSG00000234497
ENSG00000234458	ENSG00000197658
ENSG00000227047	ENSG00000226280
ENSG00000270434	ENSG00000224852
ENSG00000163216	ENSG00000255855
ENSG00000275439	ENSG00000262322
ENSG00000241794	ENSG00000250391
ENSG00000261445	ENSG00000267252
ENSG00000252750	ENSG00000255009
ENSG00000254311	ENSG00000221859
ENSG00000163081	ENSG00000235278
ENSG00000266570	ENSG00000248332
ENSG00000207020	ENSG00000248642
ENSG00000125815	ENSG00000176923
ENSG00000126233	ENSG00000181867
ENSG00000200884	ENSG00000225585
ENSG00000232437	ENSG00000279173
ENSG00000235339	ENSG00000251383
ENSG00000211495	ENSG00000237414
ENSG00000228553	ENSG00000166930
ENSG00000258375	ENSG00000169208
ENSG00000281190	ENSG00000258747
ENSG00000269911	ENSG00000232144
ENSG00000169509	ENSG00000234113
ENSG00000235549	ENSG00000238022
ENSG00000249551	ENSG00000257220
ENSG00000278569	ENSG00000131808
ENSG00000185966	ENSG00000235735
ENSG00000240454	ENSG00000248424
ENSG00000274004	ENSG00000259855
ENSG00000273706	ENSG00000228680
ENSG00000171401	ENSG00000232408
ENSG00000252846	ENSG00000243048
ENSG00000229035	ENSG00000267228
ENSG00000255546	ENSG00000234257
ENSG00000277268	ENSG00000233840
ENSG00000198842	ENSG00000205439
ENSG00000273588	ENSG00000225063
ENSG00000264139	ENSG00000240980
ENSG00000260451	ENSG00000237986
ENSG00000276707	ENSG00000226217
ENSG00000221094	ENSG00000253416
ENSG00000184991	ENSG00000230926
ENSG00000230655	ENSG00000230025
ENSG00000149021	ENSG00000249332
ENSG00000251831	ENSG00000239689
ENSG00000215853	ENSG00000234677
ENSG00000186226	ENSG00000235656
ENSG00000225299	ENSG00000257527
ENSG00000272050	ENSG00000236382
ENSG00000257253	ENSG00000234791
ENSG00000276598	ENSG00000256181
ENSG00000167656	ENSG00000224808
ENSG00000155833	ENSG00000259167
ENSG00000261092	ENSG00000230086
ENSG00000271846	ENSG00000251276
ENSG00000170477	ENSG00000222102
ENSG00000260676	ENSG00000267732
ENSG00000226115	ENSG00000233206
ENSG00000279929	ENSG00000264128
ENSG00000252431	ENSG00000235930
ENSG00000229458	ENSG00000270544
ENSG00000202356	ENSG00000226573
ENSG00000205266	ENSG00000267604
ENSG00000213022	ENSG00000222031
ENSG00000263497	ENSG00000254530
ENSG00000185873	ENSG00000225244
ENSG00000229526	ENSG00000236832
ENSG00000201687	ENSG00000266977
ENSG00000250407	ENSG00000253637
ENSG00000264423	ENSG00000262048
ENSG00000259983	ENSG00000229840
ENSG00000266634	ENSG00000254492
ENSG00000253064	ENSG00000272958
ENSG00000234907	ENSG00000263749
ENSG00000227948	ENSG00000278923
ENSG00000220908	ENSG00000234860
ENSG00000137440	ENSG00000251078
ENSG00000265918	ENSG00000255005
ENSG00000189090	ENSG00000278604
ENSG00000254707	ENSG00000272679
ENSG00000163207	ENSG00000225775
ENSG00000227300	ENSG00000254203
ENSG00000214822	ENSG00000258678
ENSG00000270682	ENSG00000232158
ENSG00000243758	ENSG00000268238
ENSG00000258710	ENSG00000251943
ENSG00000281675	ENSG00000223290
ENSG00000188029	ENSG00000264069
ENSG00000237571	ENSG00000273804
ENSG00000281871	ENSG00000207989
ENSG00000188784	ENSG00000199289
ENSG00000279676	ENSG00000200665
ENSG00000187258	ENSG00000251285
ENSG00000248347	ENSG00000258687
ENSG00000263647	ENSG00000276206
ENSG00000222741	ENSG00000252720
ENSG00000179799	ENSG00000264511
ENSG00000214856	ENSG00000221419
ENSG00000239192	ENSG00000252778
ENSG00000241347	ENSG00000229063
ENSG00000270929	ENSG00000201690
ENSG00000273225	ENSG00000207172
ENSG00000253184	ENSG00000264288
ENSG00000234660	ENSG00000274059
ENSG00000225124	ENSG00000211590
ENSG00000265595	ENSG00000232249
ENSG00000142619	ENSG00000251907
ENSG00000261608	ENSG00000273830
ENSG00000253196	ENSG00000241542
ENSG00000267284	ENSG00000222686
ENSG00000238133	ENSG00000221680
ENSG00000256197	ENSG00000251977
ENSG00000228770	ENSG00000239169
ENSG00000264493	ENSG00000274813
ENSG00000281386	ENSG00000206856
ENSG00000250293	ENSG00000265281
ENSG00000271624	ENSG00000252988
ENSG00000257985	ENSG00000221325
ENSG00000252941	ENSG00000275884
ENSG00000207716	ENSG00000221410
ENSG00000165794	ENSG00000200295
ENSG00000251745	ENSG00000252112
ENSG00000275309	ENSG00000252913
ENSG00000234896	ENSG00000251807
ENSG00000196243	ENSG00000211839
ENSG00000202146	ENSG00000252438
ENSG00000264809	ENSG00000248287
ENSG00000162006	ENSG00000265017
ENSG00000108602	ENSG00000211826
ENSG00000235811	ENSG00000257426
ENSG00000182352	ENSG00000207701
ENSG00000168631	ENSG00000261675
ENSG00000270432	ENSG00000268231
ENSG00000159527	ENSG00000268235
ENSG00000264891	ENSG00000215029
ENSG00000241159	ENSG00000279737
ENSG00000232918	ENSG00000264319
ENSG00000124391	ENSG00000166862
ENSG00000242180	ENSG00000116726
ENSG00000253335	ENSG00000139767
ENSG00000276430	ENSG00000228616
ENSG00000276326	ENSG00000136297
ENSG00000255532	ENSG00000254308
ENSG00000236318	ENSG00000266513
ENSG00000238976	ENSG00000187733
ENSG00000199357	ENSG00000261831
ENSG00000272439	ENSG00000226868
ENSG00000230156	ENSG00000253976
ENSG00000122180	ENSG00000259609
ENSG00000168703	ENSG00000187902
ENSG00000264994	ENSG00000242407
ENSG00000273088	ENSG00000187979
ENSG00000221719	ENSG00000237361
ENSG00000169035	ENSG00000259223
ENSG00000205847	ENSG00000258742
ENSG00000270275	ENSG00000152611
ENSG00000206072	ENSG00000184388
ENSG00000235379	ENSG00000145384
ENSG00000186832	ENSG00000215589
ENSG00000257407	ENSG00000231173
ENSG00000185686	ENSG00000269437
ENSG00000234460	ENSG00000130643
ENSG00000222067	ENSG00000230718
ENSG00000264785	ENSG00000224465
ENSG00000171954	ENSG00000234796
ENSG00000251061	ENSG00000233407
ENSG00000264177	ENSG00000240663
ENSG00000253715	ENSG00000244112
ENSG00000281085	ENSG00000165566
ENSG00000101842	ENSG00000249581
ENSG00000180251	ENSG00000251170
ENSG00000254249	ENSG00000235570
ENSG00000207606	ENSG00000280439
ENSG00000232474	ENSG00000265469
ENSG00000104055	ENSG00000275547
ENSG00000199883	ENSG00000233299
ENSG00000253687	ENSG00000164616
ENSG00000258918	ENSG00000266960
ENSG00000236306	ENSG00000264978
ENSG00000279986	ENSG00000263674
ENSG00000118194	ENSG00000250149
ENSG00000214860	ENSG00000206918
ENSG00000261250	ENSG00000214081
ENSG00000273933	ENSG00000129990
ENSG00000147689	ENSG00000225343
ENSG00000235321	ENSG00000224664
ENSG00000207839	ENSG00000140093
ENSG00000221378	ENSG00000251350
ENSG00000231870	ENSG00000239402
ENSG00000213201	ENSG00000233349
ENSG00000235868	ENSG00000259757
ENSG00000268833	ENSG00000281640
ENSG00000115590	ENSG00000152931
ENSG00000224012	ENSG00000240095
ENSG00000279136	ENSG00000200974
ENSG00000196611	ENSG00000221077
ENSG00000253121	ENSG00000221562
ENSG00000214745	ENSG00000280406
ENSG00000204949	ENSG00000275670
ENSG00000199867	ENSG00000227069
ENSG00000137975	ENSG00000188175
ENSG00000066405	ENSG00000178645
ENSG00000278660	ENSG00000278716
ENSG00000221104	ENSG00000263360
ENSG00000223029	ENSG00000281826
ENSG00000170298	ENSG00000271440
ENSG00000257962	ENSG00000227350
ENSG00000206803	ENSG00000206605
ENSG00000222714	ENSG00000170561
ENSG00000249275	ENSG00000173826
ENSG00000238211	ENSG00000182601
ENSG00000206951	ENSG00000279750
ENSG00000263576	ENSG00000148408
ENSG00000249539	ENSG00000253959
ENSG00000241395	ENSG00000259026
ENSG00000235199	ENSG00000077327
ENSG00000224733	ENSG00000239881
ENSG00000172912	ENSG00000263891
ENSG00000272058	ENSG00000222094
ENSG00000252489	ENSG00000261313
ENSG00000237223	ENSG00000281608
ENSG00000264144	ENSG00000187103
ENSG00000280260	ENSG00000206925
ENSG00000233529	ENSG00000102109
ENSG00000251182	ENSG00000277253
ENSG00000198203	ENSG00000256339
ENSG00000253530	ENSG00000225658
ENSG00000239861	ENSG00000244260
ENSG00000207568	ENSG00000189212
ENSG00000200355	ENSG00000258986
ENSG00000239919	ENSG00000222682
ENSG00000181171	ENSG00000266279
ENSG00000166069	ENSG00000187005
ENSG00000242653	ENSG00000248633
ENSG00000251303	ENSG00000280068
ENSG00000264676	ENSG00000259572
ENSG00000189377	ENSG00000180616
ENSG00000215182	ENSG00000201761
ENSG00000221641	ENSG00000280855
ENSG00000226973	ENSG00000233293
ENSG00000204644	ENSG00000276203
ENSG00000244630	ENSG00000236108
ENSG00000227590	ENSG00000218536
ENSG00000260779	ENSG00000105409
ENSG00000273672	ENSG00000077080
ENSG00000125861	ENSG00000225843
ENSG00000248493	ENSG00000207448
ENSG00000188037	ENSG00000236777
ENSG00000234865	ENSG00000266929
ENSG00000269495	ENSG00000176566
ENSG00000073737	ENSG00000168124
ENSG00000275208	ENSG00000237716
ENSG00000239498	ENSG00000199944
ENSG00000248763	ENSG00000276109
ENSG00000270196	ENSG00000196132
ENSG00000276489	ENSG00000259466
ENSG00000187726	ENSG00000277531
ENSG00000265550	ENSG00000240647
ENSG00000253868	ENSG00000231738
ENSG00000224276	ENSG00000200106
ENSG00000275612	ENSG00000004848
ENSG00000142623	ENSG00000188467
ENSG00000261743	ENSG00000277171
ENSG00000225620	ENSG00000220585
ENSG00000254548	ENSG00000124140
ENSG00000281282	ENSG00000171595
ENSG00000232690	ENSG00000199571
ENSG00000216083	ENSG00000182255
ENSG00000250292	ENSG00000130035
ENSG00000202092	ENSG00000200246
ENSG00000170423	ENSG00000229630
ENSG00000253496	ENSG00000089199
ENSG00000196228	ENSG00000277757
ENSG00000243929	ENSG00000207647
ENSG00000184647	ENSG00000165548
ENSG00000196364	ENSG00000256343
ENSG00000279184	ENSG00000257958
ENSG00000255847	ENSG00000206644
ENSG00000248551	ENSG00000254467
ENSG00000235407	ENSG00000126562
ENSG00000196260	ENSG00000145198
ENSG00000258897	ENSG00000167619
ENSG00000277391	ENSG00000260159
ENSG00000266079	ENSG00000202322
ENSG00000224194	ENSG00000271824
ENSG00000260284	ENSG00000257392
ENSG00000248954	ENSG00000140600
ENSG00000170950	ENSG00000260990
ENSG00000180658	ENSG00000123496
ENSG00000244094	ENSG00000256031
ENSG00000242902	ENSG00000276653
ENSG00000279655	ENSG00000186493
ENSG00000214759	ENSG00000233932
ENSG00000162779	ENSG00000230252
ENSG00000160181	ENSG00000258979
ENSG00000204538	ENSG00000171587
ENSG00000221669	ENSG00000229232
ENSG00000266553	ENSG00000131951
ENSG00000224658	ENSG00000278041
ENSG00000239964	ENSG00000276119
ENSG00000261333	ENSG00000231529
ENSG00000124233	ENSG00000239333
ENSG00000261498	ENSG00000131409
ENSG00000230459	ENSG00000253642
ENSG00000132746	ENSG00000227555
ENSG00000233217	ENSG00000269891
ENSG00000237512	ENSG00000235034
ENSG00000171403	ENSG00000278052
ENSG00000270390	ENSG00000162699
ENSG00000240861	ENSG00000186231
ENSG00000233080	ENSG00000250244
ENSG00000261583	ENSG00000215925
ENSG00000188100	ENSG00000256721
ENSG00000252408	ENSG00000254089
ENSG00000222404	ENSG00000257008
ENSG00000224685	ENSG00000053108
ENSG00000206899	ENSG00000252970
ENSG00000233377	ENSG00000249481
ENSG00000257005	ENSG00000276422
ENSG00000223603	ENSG00000187550
ENSG00000256035	ENSG00000265063
ENSG00000204882	ENSG00000108309
ENSG00000088726	ENSG00000132872
ENSG00000242236	ENSG00000275163
ENSG00000184507	ENSG00000227487
ENSG00000276490	ENSG00000244358
ENSG00000279063	ENSG00000256258
ENSG00000249647	ENSG00000250250
ENSG00000109255	ENSG00000256151
ENSG00000158786	ENSG00000271196
ENSG00000180861	ENSG00000227045
ENSG00000235495	ENSG00000233451
ENSG00000074410	ENSG00000253596
ENSG00000223203	ENSG00000226320
ENSG00000232756	ENSG00000206756
ENSG00000249082	ENSG00000226207
ENSG00000243352	ENSG00000211739
ENSG00000248242	ENSG00000264860
ENSG00000223592	ENSG00000198797
	ENSG00000253311
	ENSG00000260519
	ENSG00000257105
	ENSG00000229831
	ENSG00000100095
	ENSG00000275212
	ENSG00000188573
	ENSG00000141837
	ENSG00000122735
	ENSG00000237549
	ENSG00000230595
	ENSG00000279930
	ENSG00000259957
	ENSG00000204393
	ENSG00000173404
	ENSG00000233332
	ENSG00000269099
	ENSG00000102003
	ENSG00000280002
	ENSG00000101981
	ENSG00000178473
	ENSG00000207630
	ENSG00000236130
	ENSG00000077279
	ENSG00000231980
	ENSG00000243069
	ENSG00000199444
	ENSG00000167654
	ENSG00000237665
	ENSG00000250820
	ENSG00000205696
	ENSG00000222344
	ENSG00000253288
	ENSG00000159409
	ENSG00000260092
	ENSG00000261514
	ENSG00000152822
	ENSG00000253817
	ENSG00000248918
	ENSG00000264813
	ENSG00000214125
	ENSG00000139209
	ENSG00000099937
	ENSG00000269707
	ENSG00000258416
	ENSG00000236316
	ENSG00000054356
	ENSG00000233214
	ENSG00000263765
	ENSG00000184905
	ENSG00000271704
	ENSG00000240173
	ENSG00000281255
	ENSG00000204653
	ENSG00000255289
	ENSG00000178928
	ENSG00000261120
	ENSG00000228133
	ENSG00000106631
	ENSG00000277017
	ENSG00000237402
	ENSG00000225350
	ENSG00000118160
	ENSG00000221403
	ENSG00000130037
	ENSG00000279959
	ENSG00000225619
	ENSG00000238997
	ENSG00000058404
	ENSG00000279300
	ENSG00000145920
	ENSG00000224627
	ENSG00000241636
	ENSG00000166111
	ENSG00000254697
	ENSG00000261439
	ENSG00000235646
	ENSG00000256469
	ENSG00000125851
	ENSG00000249695
	ENSG00000060709
	ENSG00000185352
	ENSG00000105290
	ENSG00000204065
	ENSG00000281653
	ENSG00000255375
	ENSG00000125820
	ENSG00000171450
	ENSG00000237951
	ENSG00000151952
	ENSG00000267233
	ENSG00000237555
	ENSG00000232680
	ENSG00000135702
	ENSG00000255021
	ENSG00000267586
	ENSG00000232241
	ENSG00000233477
	ENSG00000158445
	ENSG00000152092
	ENSG00000242593
	ENSG00000260903
	ENSG00000256995
	ENSG00000105251
	ENSG00000280360
	ENSG00000266776
	ENSG00000163012
	ENSG00000277270
	ENSG00000184911
	ENSG00000242912
	ENSG00000224595
	ENSG00000275785
	ENSG00000228174
	ENSG00000116254
	ENSG00000234144
	ENSG00000179902
	ENSG00000006059
	ENSG00000228156
	ENSG00000230853
	ENSG00000177108
	ENSG00000170091
	ENSG00000247775
	ENSG00000251573
	ENSG00000089101
	ENSG00000161082
	ENSG00000136698
	ENSG00000269935
	ENSG00000229770
	ENSG00000206817
	ENSG00000257585
	ENSG00000248327
	ENSG00000158764
	ENSG00000260232
	ENSG00000277010
	ENSG00000147724
	ENSG00000108947
	ENSG00000201919
	ENSG00000236452
	ENSG00000164398
	ENSG00000254737
	ENSG00000013293
	ENSG00000171951
	ENSG00000147488
	ENSG00000036530
	ENSG00000198732
	ENSG00000119698
	ENSG00000248423
	ENSG00000158525
	ENSG00000232503
	ENSG00000254622
	ENSG00000256064
	ENSG00000145087
	ENSG00000259235
	ENSG00000186868
	ENSG00000130226
	ENSG00000228812
	ENSG00000270759
	ENSG00000112232
	ENSG00000005421
	ENSG00000179761
	ENSG00000164742
	ENSG00000113494
	ENSG00000144406
	ENSG00000124194
	ENSG00000277556
	ENSG00000251309
	ENSG00000178171
	ENSG00000256725
	ENSG00000260918
	ENSG00000258928
	ENSG00000211882
	ENSG00000110975
	ENSG00000162552
	ENSG00000212384
	ENSG00000199390
	ENSG00000275064
	ENSG00000233213
	ENSG00000272984
	ENSG00000254402
	ENSG00000229797
	ENSG00000243661
	ENSG00000258867
	ENSG00000265367
	ENSG00000157856
	ENSG00000204950
	ENSG00000112539
