# Supplementary material for: Increased expression of SPRR1A is associated with a poor prognosis in pancreatic ductal adenocarcinoma
Source: PLoS One. 2022 May 26;17(5):e0266620. doi: 10.1371/journal.pone.0266620 (PMC9135243; doi:10.1371/journal.pone.0266620)
Supplement: S5 Table — (XLSX) [file pone.0266620.s011.xlsx]

## Sheet: S5 Table
Table S5, The expression of SPRR1A and signature genes of the molecular subtypes of PDAC in our transcriptomic data in the stable and transient SPRR1A-overexpressing cells.
Ensembl ID	Gene Symbol	pMXs-DsRed	pMXs-SPRR1A	pCAG-DsRed	pCAG-SPRR1A
ENSG00000169474	SPRR1A	0.745784	10.9346	3.56164	16.5956
ENSG00000102243	VGLL1	7.29988	7.22078	6.72075	6.68839
ENSG00000214049	UCA1	5.27636	5.42754	6.6953	6.35154
ENSG00000196754	S100A2	10.7047	10.613	10.2731	10.2185
ENSG00000167656	LY6D	9.14712	9.40471	9.50456	9.31363
ENSG00000163209	SPRR3	4.73983	4.49663	4.46987	4.70319
ENSG00000169469	SPRR1B	6.5472	6.49591	8.2699	8.09696
ENSG00000186007	LEMD1	0	0	0	0
ENSG00000171346	KRT15	5.92375	5.82485	5.98594	5.76342
ENSG00000136943	CTSL2	5.05117	5.10942	5.15848	5.02867
ENSG00000073737	DHRS9	6.79922	6.80624	7.52775	7.28699
ENSG00000109321	AREG	8.8677	9.02741	9.26009	9.13435
ENSG00000175315	CST6	9.33436	9.20501	8.7292	8.56602
ENSG00000057149	SERPINB3	0	0	0	0
ENSG00000170465	KRT6C	0.400065	0.565196	0.529119	0.225229
ENSG00000205420	KRT6A	5.87709	6.03588	6.21301	6.04063
ENSG00000206073	SERPINB4	0	0	0	0
ENSG00000147689	FAM83A	6.11283	6.20954	6.4692	6.31935
ENSG00000136155	SCEL	5.09596	5.45902	6.04099	5.75334
ENSG00000137440	FGFBP1	7.5012	7.62964	7.92973	7.58098
ENSG00000135480	KRT7	12.7842	12.8151	12.2784	12.2023
ENSG00000128422	KRT17	8.45487	8.74483	9.22597	9.09764
ENSG00000138271	GPR87	5.95755	6.20236	6.62218	6.41698
ENSG00000131746	TNS4	7.72891	7.69644	7.89925	7.74356
ENSG00000117394	SLC2A1	6.30934	6.33302	6.93609	6.70956
ENSG00000264230	ANXA8L2	7.65779	7.59454	7.62753	7.40958
ENSG00000113303	BTNL8	0	0	0	0
ENSG00000198643	FAM3D	0	0	0	0
ENSG00000167183	ATAD4	0.540844	0	0	0
ENSG00000173467	AGR3	1.17188	0.763839	0	0
ENSG00000196188	CTSE	0.418713	0.531898	0.661894	0.86132
ENSG00000090382	LYZ	2.14752	2.33349	2.59789	2.69614
ENSG00000160181	TFF2	0	0	0	0
ENSG00000160182	TFF1	5.34753	5.30521	0	1.49445
ENSG00000109511	ANXA10	1.72203	2.78081	3.29192	3.25849
ENSG00000171747	LGALS4	0	0	0	0
ENSG00000069764	PLA2G10	2.30769	2.04188	2.53241	2.14675
ENSG00000086548	CEACAM6	10.845	10.7004	10.6067	10.3424
ENSG00000019102	VSIG2	0	0.222394	0	0
ENSG00000127324	TSPAN8	0.258589	1.73638	0	0
ENSG00000070526	ST6GALNAC1	0.482052	0.699049	0.374805	0.659292
ENSG00000106541	AGR2	8.56161	8.58123	9.31987	9.2349
ENSG00000160180	TFF3	0	0	0	0
ENSG00000160870	CYP3A7	0	0	0	0
ENSG00000166866	MYO1A	0	0	0	0
ENSG00000180745	CLRN3	0	0	0	0
ENSG00000171431	KRT20	0	0	0	0
ENSG00000079112	CDH17	0	0	0	0
ENSG00000122711	SPINK4	0	0	0	0
ENSG00000134193	REG4	0	0	0	0
