# Supplementary material for: Increased expression of SPRR1A is associated with a poor prognosis in pancreatic ductal adenocarcinoma
Source: PLoS One. 2022 May 26;17(5):e0266620. doi: 10.1371/journal.pone.0266620 (PMC9135243; doi:10.1371/journal.pone.0266620)
Supplement: S1 File — (ZIP) [file pone.0266620.s012.zip]

Archive with 14 entries (14 files):
- S-fig.4a.tif
- __MACOSX/._S-fig.4a.tif
- S-fig.4b.tif
- __MACOSX/._S-fig.4b.tif
- S-fig.4c.tif
- __MACOSX/._S-fig.4c.tif
- S-fig.4d.tif
- __MACOSX/._S-fig.4d.tif
- S-fig.4e.tif
- __MACOSX/._S-fig.4e.tif
- S-fig.4f.tif
- __MACOSX/._S-fig.4f.tif
- S-fig.4g.tif
- __MACOSX/._S-fig.4g.tif
